# Supplementary material for: Attitudes toward Aging among College Students: Results from an Intergenerational Reminiscence Project
Source: Behav Sci (Basel). 2023 Jun 28;13(7):538. doi: 10.3390/bs13070538 (PMC10376671; doi:10.3390/bs13070538)
Supplement: Supplementary file 1 [file behavsci-13-00538-s001.zip]

Archive with 1 entries (1 files):
- behavsci-2449987-supplementary.pdf
